# Supplementary material for: COEXIST: Coordinated single-cell integration of serial multiplexed tissue images
Source: PLoS Comput Biol. 2025 Aug 5;21(8):e1013325. doi: 10.1371/journal.pcbi.1013325 (PMC12338771; doi:10.1371/journal.pcbi.1013325)
Supplement: S1 Table — (XLSX) [file pcbi.1013325.s009.xlsx]

## Sheet: Sheet1
CyCIF tumor panel	CyCIF immune panel	mIHC panel
DAPI	DAPI	DSDNA
CD3	CD3	CD3
CD45	CD45	CD45
PanCK	PanCK	PanCK
Ki67	Ki67	Ki67
αSMA	αSMA	αSMA
pRB	pRB	TBET
LaminABC	LaminABC	CCR2
ER	GRZB	GRZB
PR	CD8a	CD8
EGFR	CD163	CD163
Vimentin	CD20	CD20
HER2	CD68	CD68
CCND1	PD1	PD1
pERK	FOXP3	FOXP3
p21	PDL1	PDL1
CK14	CD11B	CD11B
CK19	HLA_A	HLAII
CK17	CD4	CD169
Ecad	CD14	CD66B
AR	PDL1_3	DCLAMP
H2Ax	LAG3	CD11C
PCNA	CD3d	EOMES
Rad51	PDL1_2	Hematoxylin
CD31	MHC_II_DPB1
